# Supplementary material for: Compositional Studies and Bioactivity-Guided Fractionation of Acetylcholinesterase Inhibitors in Papaver nudicaule from Mongolia—The Role of Amurensinine
Source: Molecules. 2026 Jun 26;31(13):2249. doi: 10.3390/molecules31132249 (PMC13362747; doi:10.3390/molecules31132249)
Supplement: Supplementary file 1 [file molecules-31-02249-s001.zip]

Archive with 1 entries (1 files):
- molecules-4352296-supplementary.pdf
